# Supplementary material for: Sexual satisfaction and function (SatisFunction) survey post-vaginoplasty for transgender and gender diverse individuals: preliminary development and content validity for future clinical use
Source: Sex Med. 2025 Mar 8;13(1):qfaf011. doi: 10.1093/sexmed/qfaf011 (PMC11890106; doi:10.1093/sexmed/qfaf011)
Supplement: Supplemental_Appendix_qfaf011 [file supplemental_appendix_qfaf011.zip]

Archive with 4 entries (4 files):
- Supplemental_Appendix_qfaf011/Appendix D Question Revisions.docx
- Supplemental_Appendix_qfaf011/Supplemental Appendix A oMtFSFI translated into English.pdf
- Supplemental_Appendix_qfaf011/Supplemental Appendix B 26 Question Survey Pre Feedback.pdf
- Supplemental_Appendix_qfaf011/Supplemental Appendix C 32 Question Survey Post Feedback.pdf
